# Supplementary material for: Statistical learning of peptide retention behavior in chromatographic separations: a new kernel-based approach for computational proteomics
Source: BMC Bioinformatics. 2007 Nov 30;8:468. doi: 10.1186/1471-2105-8-468 (PMC2254445; doi:10.1186/1471-2105-8-468)
Supplement: Additional file 1 — Verified data set one (vds1). vds1.csv lists the identified peptides of vds1 with normalized retention time, observed retention time, precursor mass, charge, score and significance threshold score (at significance level p = 0.05). [file 1471-2105-8-468-S1.csv]

AAVTAFWGK	0.469935	922	951.02	1	6.11	22
AQGHRPQDENPVVHFFK	0.56996	1131	669.64	3	2.09	15
AVEHLDDLPGALSELSDLHAHK	0.784433	1579	790.13	3	35.14	16
AVPYPQR	0.178739	313	830.85	1	6.34	18
CCTESLVNR	0.20113	360	571.33	2	33.77	24
CCTKPESER	0.0516321	47	584.91	2	29.67	25
CLDGSR	0.110055	169	708.52	1	10.62	22
DAFLGSFLYEYSR	0.852098	1721	784.79	2	75.08	28
DAIPENLPPLTADFAEDK	0.791833	1595	978.94	2	35.02	18
DDNKVEDIWSFLSK	0.845325	1706	848.97	2	21.6	15
DDPHACYSTVFDK	0.41594	809	778.63	2	18.33	17
DDPHACYSTVFDKLK	0.590823	1174	899.37	2	5.29	21
DEYELLCLDGSR	0.576134	1144	736.07	2	25.86	21
DGKGDVAFVK	0.195968	349	518.49	2	34.12	31
DKCEPLEK	0.0909328	129	510.08	2	28.95	33
DLFDPIIQDR	0.614172	1223	616.59	2	44.88	31
DLLFKDSAIMLK	0.731766	1469	697.81	2	4.36	27
DLLHVLAFSK	0.669653	1339	572.29	2	14.41	29
DSAIMLK	0.191599	340	777.74	1	14.46	28
DTHKSEIAHR	0.0532743	51	597.34	2	19.96	21
DVCKNYQEAK	0.0860733	119	628.65	2	8.38	21
DWPDAR	0.155542	264	759.65	1	26.27	34
EAMAPK	0.0581182	61	646.43	1	25.07	36
ECCDKPLLEK	0.248603	459	647.61	2	35.97	28
ECCHGDLLECADDR	0.364039	700	877.33	2	18.75	16
ECNLAEVPTHAVVVRPEK	0.567685	1126	683.95	3	18.37	30
EFLGDK	0.11414	178	708.51	1	25.22	29
EFLGDKFYTVISSLK	0.911139	1844	874.35	2	10.86	13
EFTPVLQADFQK	0.62198	1240	712.14	2	50.01	26
EMPFPK	0.304323	575	748.78	1	37.25	47
EQLGEFYEALDCLR	0.853449	1723	872.85	2	15.46	16
EQLGEFYEALDCLRIPK	0.961417	1949	695	3	1.61	16
ETYGDMADCCEK	0.263489	490	741.14	2	31.87	20
EYEATLEECCAK	0.329663	628	753.06	2	41.05	23
FEEILTR	0.316485	601	907.93	1	11.28	24
FFESFGDLSTADAVMNNPK	0.812078	1637	697.6	3	17.11	16
FFGSDRGAPK	0.241903	445	541.42	2	20.8	35
FFSASCVPGATIEQK	0.597668	1189	822.17	2	46.14	30
FKDLGEEHFK	0.322312	613	625.69	2	13.33	27
FLANVSTVLTSK	0.580091	1152	640.54	2	67.5	46
FMMFESQNKDLLFK	0.830137	1675	889.85	2	3.77	17
FSWGAEGQKPGFGYGGR	0.623208	1242	901.37	2	21.71	17
GACLLPK	0.245844	453	759.83	1	11.99	25
GAEGQKPGFGYGGR	0.257268	477	691.14	2	12.03	23
GAIEWEGIESGSVEQAVAK	0.685361	1372	980.96	2	72.53	27
GDVAFIQHSTVEENTGGK	0.39364	762	945.39	2	6.52	13
GGDDLDPHYVLSSR	0.439481	858	766.21	2	58.26	24
GGVHVK	0.0392907	21	596.52	1	11.31	25
GPFPIIV	0.695966	1394	741.93	1	10.08	17
GQSIDDMIPAQK	0.396257	768	652.17	2	40.89	47
GTEFTVNDLQGK	0.390238	755	655.12	2	30.98	18
GTFAALSELHCDK	0.520705	1028	725.5	2	27.27	27
GTFAALSELHCDKLHVDPENFK	0.815835	1645	844.13	3	3.68	18
GTGGVDTAAVGSVFDISNADR	0.688362	1378	1005.45	2	42.96	24
GYTLPPHCSR	0.288622	543	595	2	27.62	28
HGGFKPTDK	0.0773811	101	493.96	2	29.59	32
HKEMPFPK	0.271579	507	507.09	2	25.27	25
HKTDLNHENLK	0.0947437	137	675.1	2	13.34	21
HLDDLK	0.0696426	85	740.69	1	28.66	34
HLVDEPQNLIK	0.440249	860	653.61	2	13.07	18
HPYFYAPELLYYANK	0.868173	1754	945.13	2	4.56	16
HRDTGILDSLGR	0.371854	717	670.62	2	17.86	21
HTTVNENAPDQK	0.0724452	91	677.58	2	12.47	21
IDALNENK	0.0830698	113	459.39	2	11	21
INDISHTQSVSSK	0.135918	223	708.67	2	32.39	22
IQWCAVGK	0.376748	727	962.69	1	4.24	28
IRDLLER	0.258961	481	457.89	2	37.55	43
KDQLTPSPR	0.144019	240	521.35	2	2.06	15
KDSNVNWNNLK	0.310624	589	666.56	2	5.82	18
KGTEFTVNDLQGK	0.36743	707	719.2	2	27.65	33
KQTALVELLK	0.496834	978	572.09	2	21.18	27
KSCHTAVGR	0.057287	59	508.45	2	6.3	23
KVPQVSTPTLVEVSR	0.574494	1140	820.78	2	11.73	15
LAHLSKHPK	0.0855176	118	515.93	2	24.77	27
LCQLCQGSGGIPPEK	0.438236	855	823.48	2	2.04	20
LFTFHADICTLPDTEK	0.79828	1608	955.55	2	43.75	21
LGEYGFQNALIVR	0.70213	1407	740.94	2	103.93	33
LGSSEVEQVQLVVDGVK	0.670514	1341	893.91	2	69.89	40
LHVDPENFK	0.355829	683	550.02	2	34.13	32
LKHLVDEPQNLIK	0.503856	993	774.26	2	26.69	18
LKPDPNTLCDEFK	0.561121	1112	789.68	2	26.28	22
LLGNVLVVVLAR	0.887702	1795	633.62	2	95.09	49
LLVVYPWTQR	0.73819	1482	638.13	2	26.49	29
LMVEMEK	0.27567	516	879.76	1	7.02	27
LRCASIQK	0.134829	221	488.85	2	16.73	29
LRVDPVNFK	0.443253	866	544.5	2	33.67	35
LSQKFPK	0.164828	284	848.03	1	7.96	26
LSVEALNSLTGEFK	0.762258	1533	754.74	2	71.25	39
LVNELTEFAK	0.514312	1014	582.67	2	35.7	27
LVTDLTK	0.160916	276	789.83	1	13.4	27
MDQTLAVYQQILTSMPSR	0.890095	1800	1041.78	2	36.18	22
MPCTEDYLSLILNR	0.9	1821	863.93	2	103.18	27
NAPYSGYSGAFHCLK	0.557091	1104	837.26	2	7.56	13
NECFLSHKDDSPDLPK	0.480406	944	951.29	2	11.89	15
NIVTPR	0.110368	170	699.62	1	7	20
NLQMDDFELLCTDGR	0.785294	1581	914.87	2	62.89	19
NLQMDDFELLCTDGRR	0.757257	1522	992.85	2	6.76	16
NVIQISNDLENLR	0.631855	1260	764.42	2	7.61	17
NWGLSVYADKPETTK	0.554855	1099	855.45	2	14.45	27
QTALVELLK	0.484377	952	508.07	2	18.18	28
RANVMDYR	0.181123	318	512.85	2	18.47	32
RGTGGVDTAAVGSVFDISNADR	0.666365	1332	1083.44	2	13.49	25
RHPEYAVSVLLR	0.562612	1115	720.65	2	25.93	22
RHPYFYAPELLYYANK	0.847736	1711	1023.56	2	1.55	15
RPCFSALTPDETYVPK	0.668681	1337	942	2	27.21	19
SAGWNIPIGTLLHR	0.808892	1630	768.21	2	13.53	23
SDFHLFGPPGK	0.556775	1103	601.59	2	4.21	16
SDFHLFGPPGKK	0.50846	1002	665.64	2	6.64	21
SDVVYTDWKK	0.336466	643	620.98	2	29.69	23
SEEEYPDLSK	0.245729	453	598.97	2	42.72	30
SFLVWVNEEDHLR	0.78291	1576	822.57	2	25.93	20
SHCIAEVEK	0.142866	238	537.47	2	31.19	35
SKFMMFESQNK	0.455089	891	689.38	2	17.7	23
SKYLASASTMDHAR	0.281964	529	769.76	2	25.34	28
SLHTLFGDELCK	0.601353	1196	711.17	2	46.42	27
TAGWVIPMGLIHNR	0.829745	1674	783.18	2	0.54	17
TCNPSDILQMCSFLEGK	0.927125	1877	1002	2	15.72	28
TCVADESHAGCEK	0.1	148	733.62	2	16.12	15
TDERPASYFAVAVAR	0.571761	1135	827.34	2	2.88	13
TEDTIFLR	0.380242	734	994.98	1	16.06	23
TGTCNFDEYFSEGCAPGSPPNSR	0.684504	1370	851.77	3	14.29	27
TPEVDDEALEK	0.255246	473	623.64	2	7.04	17
TSCHTGLGR	0.0652718	76	495.38	2	21.84	19
TVMENFVAFVDK	0.776187	1562	700.72	2	84.84	29
TYFPHFDLSHGSAQVK	0.652265	1303	612.22	3	21.66	36
TYFPHFDLSHGSAQVKGHGAK	0.607539	1209	762.18	3	0.32	14
TYMLAFDVNDEK	0.621064	1238	723.52	2	4.57	17
VAAALTK	0.0747108	96	673.82	1	24.43	36
VDPVNFK	0.252484	467	818.83	1	17.62	26
VEDIWSFLSK	0.821614	1657	612.56	2	43.32	21
VGGHAAEYGAEALER	0.336504	643	764.95	2	7.83	16
VKVDEVGGEALGR	0.316176	600	665.12	2	22.38	31
VLPVPQK	0.227678	415	780.78	1	21.94	29
VLSAADKGNVK	0.0947377	137	551.53	2	36.02	31
VVAGVANALAHR	0.331216	632	589.46	2	47.33	25
VVAGVANALAHRYH	0.434435	847	739.59	2	34.09	17
WCTISSPEEK	0.362321	697	619.52	2	48.98	32
WFYIASAFR	0.799571	1611	581.01	2	35.36	26
WSVVSNGDVECTVVDETK	0.626845	1250	1013.53	2	43.98	25
YICDNQDTISSK	0.222263	404	723.21	2	3.93	17
YKLNYK	0.175807	307	828.88	1	8.59	26
YLASASTMDHAR	0.283768	533	662.12	2	51.04	25
YNGVFQECCQAEDK	0.399834	775	875.83	2	11.75	17
YVGGQEHFAHLLILR	0.72615	1457	585.22	3	11.11	15
