# Supplementary material for: Statistical learning of peptide retention behavior in chromatographic separations: a new kernel-based approach for computational proteomics
Source: BMC Bioinformatics. 2007 Nov 30;8:468. doi: 10.1186/1471-2105-8-468 (PMC2254445; doi:10.1186/1471-2105-8-468)
Supplement: Additional file 2 — Verified data set two (vds2). vds2.csv lists the identified peptides of vds2 with normalized retention time, observed retention time, precursor mass, charge, score and significance threshold score (at significance level p = 0.05). [file 1471-2105-8-468-S2.csv]

AAANFFSASCVPCADQSSFPK	0.798634	1609	755.69	3	11.99	17
AEFVEVTK	0.24008	441	922.94	1	20.72	32
ALCSEK	0.0632723	72	708.51	1	11.84	23
ALELFR	0.385771	746	748.74	1	11.02	24
AVVQDPALKPLALVYGEATSR	0.866374	1750	1100.25	2	30.03	15
CACSNHEPYFGYSGAFK	0.617952	1231	999.49	2	7.48	20
CCAADDKEACFAVEGPK	0.456012	893	966.48	2	28.65	41
CCTESLVNR	0.200343	358	570.91	2	40.68	28
CCTKPESER	0.064412	74	584.66	2	26.15	27
CELAAAMK	0.231127	422	894.86	1	17.39	23
CGLVPVLAENYK	0.62705	1250	682.68	2	19.35	21
CLMEGAGDVAFVK	0.593876	1181	699.71	2	70.25	31
DAFLGSFLYEYSR	0.860589	1738	783.91	2	6.58	24
DAIPENLPPLTADFAEDK	0.779927	1570	979.05	2	33.44	23
DAIPENLPPLTADFAEDKDVCK	0.748632	1504	820.73	3	21.28	15
DALLFPSFIHSQK	0.778442	1567	752.16	2	10.65	18
DDPHACYSTVFDK	0.416855	811	778.69	2	26.49	19
DDQNPHSSNICNISCDK	0.30137	569	1003.88	2	21.94	33
DDSPDLPK	0.169454	294	886.82	1	26.49	33
DNPQTHYYAVAVVK	0.441682	863	803.16	2	22.79	33
DSADGFLK	0.202636	363	852.77	1	4.62	18
ECCDKPLLEK	0.24372	449	647.88	2	12.03	18
ECCHGDLLECADDR	0.363586	699	877.28	2	2.74	13
EDLIAYLK	0.519612	1026	964.99	1	13.4	24
EDVIWELLNHAQEHFGK	0.941619	1908	689.26	3	18.32	31
ELGFQG	0.216341	392	651.43	1	9.3	21
ELPDPQESIQR	0.367622	708	656.85	2	12.4	18
ENFEVLCK	0.36895	711	520.33	2	12.12	25
EPISVSSQQMLK	0.408544	793	674.12	2	11.09	23
ESKPPDSSKDECMVK	0.207875	374	869.8	2	7.18	19
ETYGDMADCCEK	0.263541	490	741.24	2	23.48	36
EYEATLEECCAK	0.331238	632	752.8	2	38.09	21
FDEFFSAGCAPGSPR	0.635442	1268	823.62	2	23.14	18
FESNFNTQATNR	0.27587	516	715.14	2	78.17	28
FKDLGEEHFK	0.326001	621	625.51	2	8.89	22
FLDDDLTDDIMCVK	0.764202	1537	851.38	2	60.48	33
FSTVAGESGSADTVR	0.28222	529	742.64	2	37.53	29
GACLLPK	0.237819	436	759.86	1	16.23	33
GAGAFGYFEVTHDITR	0.716928	1438	871.27	2	19.04	21
GDVAFVK	0.186352	329	735.74	1	7.62	20
GEADAMSLDGGYLYIAGK	0.719437	1443	916.27	2	32.56	18
GEREDLIAYLK	0.539748	1068	654.16	2	14.41	28
GHHEAELKPLAQSHATK	0.247352	456	618.89	3	19.36	17
GITWGEETLMEYLENPK	0.982523	1993	1005.9	2	47.81	24
GITWGEETLMEYLENPKK	0.951968	1929	713.71	3	13.18	18
GLDIQK	0.102643	154	673.76	1	24.41	28
GLSDGEWQQVLNVWGK	0.928365	1880	908.94	2	21	21
GPLLVQDVVFTDEMAHFDR	0.966143	1959	730.69	3	45.29	16
GTDVQAWIR	0.42261	823	1045.94	1	1.53	19
GYLAVAVVK	0.430765	840	920.03	1	25.74	28
GYSLGNWVCAAK	0.627809	1252	663.97	2	40.68	26
HGLDNYR	0.0779154	102	437.83	2	34.3	31
HGTVVLTALGGILK	0.722435	1449	690.08	2	10.6	24
HIIVACEGNPYVPVHFDASV	0.856911	1731	1113.56	2	27.16	33
HKIPIK	0.0898528	127	735.68	1	15.96	32
HLVDEPQNLIK	0.442774	865	653.66	2	26.17	20
HMDGYGSHTFK	0.217534	394	640.66	2	10.14	17
HNGPEHWHK	0.0868511	121	571.58	2	7.81	19
HPEYAVSVLLR	0.577817	1147	642.65	2	26.28	27
HPGDFGADAQGAMTK	0.302263	571	752.23	2	26.55	31
HPYFYAPELLYYANK	0.866472	1751	944.86	2	11.72	14
HSTVFDNLPNPEDR	0.538206	1064	821.29	2	9.24	15
IDALNENK	0.093451	135	916.92	1	8.49	20
ILESGPFVSCVK	0.564625	1120	669.27	2	25.76	22
IPAVFK	0.313826	595	674.72	1	20.37	34
IQALLDK	0.223922	407	800.87	1	6.94	22
IVSDGNGMNAWVAWR	0.749337	1506	838.79	2	40.16	38
KPVTDAENCHLAR	0.210198	379	756.69	2	48.55	46
KQTALVELLK	0.49213	968	572.06	2	27.27	31
KTGQAPGFSYTDANK	0.319071	606	793.37	2	9.09	19
KVPQVSTPTLVEVSR	0.577064	1146	820.89	2	52.44	46
LAHEDPDYGLR	0.285503	536	643.51	2	6.95	20
LCENIAGHLK	0.317669	603	578.84	2	26.48	23
LCVLHEK	0.180071	316	899.95	1	9.84	29
LFTFHADICTLPDTEK	0.803148	1618	955.44	2	13.96	19
LFTGHPETLEK	0.349007	669	636.52	2	11.42	18
LGEYGFQNALIVR	0.705326	1414	740.74	2	104.39	34
LGPNYLQIPVNCPYR	0.774303	1558	903.31	2	17.5	14
LIVTQTMK	0.259145	481	933.96	1	17.45	26
LKECCDKPLLEK	0.331762	633	768.31	2	49.29	31
LKPDPNTLCDEFK	0.550357	1090	789.67	2	2.52	14
LKPDPNTLCDEFKADEK	0.596047	1185	1011.51	2	9.08	20
LLEACTFHKP	0.44691	874	608.93	2	14.5	25
LSFNPTQLEEQCHI	0.771808	1553	859.34	2	33.42	19
LVNELTEFAK	0.510798	1007	582.4	2	45.26	27
LVQFHFHWGSSDDQGSEHTVDR	0.704476	1412	862.22	3	28.64	41
LVTDLTK	0.162856	280	789.89	1	30.27	33
LVVSTQTALA	0.371791	717	1003.13	1	4.65	20
MIFAGIK	0.429397	837	779.8	1	9.94	20
MPCTEDYLSLILNR	0.9	1821	863.87	2	53.5	29
NDIAAK	0.0548888	54	631.36	1	17.28	28
NECFLSHKDDSPDLPK	0.480192	943	635.24	3	8.69	21
NFSDVHPEYGSR	0.313974	596	704.65	2	34.89	33
NLCNIPCSALLSSDITASVNCAK	0.88603	1791	838.12	3	21.34	30
NLSVEDAAR	0.170414	296	974.9	1	15.55	29
NTDGSTDYGILQINSR	0.501159	987	877.91	2	59.04	46
NYELLCGDNTR	0.365302	703	678.44	2	20.6	28
RHPEYAVSVLLR	0.567479	1126	720.76	2	6.06	17
RPCFSALTPDETYVPK	0.670312	1341	942.02	2	25.11	22
RTPIAVR	0.133519	218	406.67	2	13.36	20
SHCIAEVEK	0.140548	233	537.38	2	36.2	38
SLHTLFGDELCK	0.602547	1199	711.2	2	40.93	26
SVDDYQECYLAMVPSHAVVAR	0.782397	1575	804.79	3	17.64	15
SVTDCTSNFCLFQSNSK	0.636867	1271	999.46	2	27.51	26
TAGWNIPMGLLYSK	0.896861	1814	776.23	2	10.4	16
TCVADESHAGCEK	0.1	148	733.55	2	34.33	24
TEAEMK	0.0609046	67	708.45	1	10.68	21
TGPNLHGLFGR	0.506774	999	584.94	2	24.47	18
TGQAPGFSYTDANK	0.322596	614	729.2	2	39.19	44
TKIPAVFK	0.386097	746	903.87	1	9.82	25
TPEVDDEALEK	0.250231	462	623.49	2	49.76	25
TPEVDDEALEKFDK	0.496259	977	818.84	2	22.46	18
TPIAVR	0.104888	159	656.44	1	8.6	21
TVMENFVAFVDK	0.778988	1568	700.77	2	65.16	32
TYDSYLGDDYVR	0.461663	904	734.14	2	38.66	21
VEADIAGHGQEVLIR	0.463826	909	804.17	2	12.4	20
VGDANPALQK	0.135973	224	1013.14	1	8.3	18
VGINYWLAHK	0.561049	1112	601.09	2	28.19	27
VHKECCHGDLLECADDR	0.35831	688	706.6	3	12.81	18
VLDALDSIK	0.393906	763	974.01	1	13.52	22
VLVLDTDYK	0.411362	799	1066.12	1	4.17	17
VLVLDTDYKK	0.356923	685	597.47	2	61.9	34
VPQVSTPTLVEVSR	0.579493	1151	756.65	2	8.87	20
VWPHGDYPLIPVGK	0.738098	1482	789.68	2	0.83	15
VYVEELKPTPEGDLEILLQK	0.889809	1799	772.11	3	35.05	16
WCAIGHQER	0.229599	419	579.52	2	30.76	27
WCTISTHEANK	0.281419	528	674.58	2	23.79	22
YAAELHLVHWNTK	0.607357	1209	791.71	2	39.3	26
YGDFGTAAQQPDGLAVVGVFLK	0.986186	2001	752.08	3	24.8	36
YICDNQDTISSK	0.225651	411	723.19	2	5.65	19
YIPGTK	0.0883542	124	678.56	1	8.59	23
YKELGFQG	0.306885	581	942.05	1	11.45	23
YNGVFQECCQAEDK	0.397815	771	875.03	2	36.65	21
