# Supplementary material for: Statistical learning of peptide retention behavior in chromatographic separations: a new kernel-based approach for computational proteomics
Source: BMC Bioinformatics. 2007 Nov 30;8:468. doi: 10.1186/1471-2105-8-468 (PMC2254445; doi:10.1186/1471-2105-8-468)
Supplement: Additional file 3 — Verified data set three (vds3). vds3.csv lists the identified peptides of vds3 with normalized retention time, observed retention time, precursor mass, charge, score and significance threshold score (at significance level p = 0.05). [file 1471-2105-8-468-S3.csv]

AEFVEVTK	0.248761	459	923.04	1	20.29	22
AEFVEVTKLVTDLTK	0.861149	1739	847.3	2	31.14	20
APEFAAPWPDFVPR	0.937703	1899	800.73	2	58.49	37
ARCWQPGIR	0.339839	650	572.77	2	3.56	20
AVKQFEESQGR	0.135378	222	640.01	2	11.49	16
AWSVAR	0.172458	300	689.61	1	8.02	21
CCAADDKEACFAVEGPK	0.460222	901	966.33	2	12.93	19
CCTESLVNR	0.206052	370	570.91	2	22.09	25
CMFYADTQSCTHSLQAQNCR	0.555107	1100	828.06	3	26.89	14
CPSPCQLQAER	0.320384	609	674.56	2	10.16	20
CPTECEKQR	0.0605053	66	605.2	2	35.12	23
DAFLGSFLYEYSR	0.8508	1718	784.81	2	57.32	27
DAIPENLPPLTADFAEDK	0.797528	1606	978.96	2	21.12	21
DDPHACYSTVFDK	0.42223	822	778.69	2	20.3	19
DGAESYKELSVLLPNR	0.677614	1356	896.36	2	27.63	25
DGASCWCVDADGR	0.384161	742	736.18	2	46.54	23
DLFIPTCLETGEFAR	0.893996	1808	885.85	2	32.78	20
DRCLWECSR	0.345457	661	642.5	2	9.7	22
DTHKSEIAHR	0.0587807	62	597.38	2	12.05	20
EGDPLAVYLKK	0.525702	1038	617.15	2	25.65	30
ELFLDSGIFQPMLQGR	0.978453	1985	926.43	2	44.02	27
ERAFLK	0.135255	222	763.74	1	9.68	25
ETFLEK	0.173801	303	766.76	1	9.09	21
ETYGDMADCCEK	0.269143	502	741.13	2	20.58	24
EVGCPSSSVQEMVSCLR	0.69681	1396	964.52	2	79.67	29
EVGCPSSSVQEMVSCLRQEPAR	0.74435	1495	837.07	3	3.6	15
FADLIQSGTFQLHLDSK	0.821919	1657	961.09	2	13.98	23
FEKLPESK	0.19507	347	489.36	2	38.01	38
FKDLGEEHFK	0.332236	634	625.53	2	16.82	30
FLQGDRFGTSPR	0.392829	761	691.05	2	11.2	16
FLSGSDYAIR	0.419491	816	564.94	2	14.47	26
FPDAFVTFSSFR	0.89534	1811	711.04	2	23.02	21
FPLGESFLAAK	0.679214	1359	590.46	2	28.18	32
GEPPSCAEDQSCPSER	0.230489	421	904.78	2	27.49	20
GGADIASIHLVTTR	0.506951	999	706.19	2	38.6	23
GGEVTCLTLNSLGLQTCSEEYGGVWR	0.959126	1944	963.66	3	21.82	27
GNFLPVQCFNSECYCVDTEGQPIPGTR	0.906594	1834	1050.54	3	12.57	17
GQEFTITGQKR	0.255358	473	633.05	2	27.97	27
HLFSLQQANLWCLSR	0.89294	1806	938.02	2	44.57	19
HLVDEPQNLIK	0.442782	865	653.54	2	40.3	24
HLVDEPQNLIKQNCDQFEK	0.615852	1227	786.15	3	4.08	17
HQDCLVTTLQTQPGAVR	0.521324	1029	963.47	2	36.76	24
ILDCGSPDTEVR	0.331085	631	682.14	2	22.82	20
KADCSFWSK	0.331964	633	565.51	2	34.33	21
KCPSPCQLQAER	0.314285	596	738.73	2	36.26	26
KGQEFTITGQK	0.250283	463	619.08	2	15.89	18
KPNIPLPGFGTSSPSVPIATHGQLLGR	0.915705	1853	914.94	3	13.34	26
KQTALVELLK	0.49769	980	572.13	2	23.15	27
KVPQVSTPTLVEVSR	0.576102	1144	820.88	2	30.55	46
LAAQSTFDFYQR	0.568922	1129	724.1	2	20.86	18
LALQFTTNAK	0.447934	876	553.89	2	38.33	18
LCVLHEKTPVSEK	0.380364	734	771.37	2	16.63	24
LFTFHADICTLPDTEK	0.801697	1615	955.49	2	22.26	18
LGEYGFQNALIVR	0.708121	1420	740.15	2	8.8	21
LKECCDKPLLEK	0.343143	657	768.32	2	37.76	23
LKPDPNTLCDEFK	0.563687	1118	789.79	2	23	21
LKPDPNTLCDEFKADEK	0.592125	1177	674.67	3	12.6	22
LLLHEEATYIYR	0.580752	1153	761.18	2	13.8	20
LRCASIQK	0.14429	241	488.94	2	17	29
LSQKFPK	0.177592	311	847.84	1	16.13	30
LTDEELAFPPLSPSR	0.736413	1479	836.91	2	28.58	22
LTDEELAFPPLSPSRETFLEK	0.907954	1837	807.38	3	13.6	26
LVNELTEFAK	0.513498	1013	582.59	2	45.65	30
LVTDLTK	0.166293	287	789.86	1	18.4	27
MPCTEDYLSLILNR	0.9	1821	863.87	2	31.55	23
MQSLLGSQPAGSSLFVPACTSK	0.806241	1625	756.77	3	23.96	19
NECFLSHKDDSPDLPK	0.480049	943	952.4	2	33.48	19
NEPNKVPACPGSCEEVK	0.36067	693	959.46	2	27.4	18
NEVGLQCDQDSQYR	0.309508	586	857.26	2	15.57	17
QAGVQAEPSPK	0.130247	212	556.45	2	31.05	38
QIPQCPTSCER	0.282784	530	689.51	2	13.69	20
QIPQCPTSCERLR	0.401094	778	824.32	2	8.08	18
QNCDQFEKLGEYGFQNALIVR	0.876985	1773	844.45	3	22.04	27
QPGRPAACLSFCQLQK	0.600773	1195	932.47	2	13.52	20
QQAAALAK	0.0657596	77	800.76	1	7.13	22
QTALVELLK	0.537805	1064	508.02	2	31.74	35
RAPEFAAPWPDFVPR	0.91071	1843	878.96	2	44.67	28
RLLHGVGDR	0.155064	263	511.95	2	10.84	24
RLPWTEAEAPLVDAQCLVMR	0.986986	2002	1179.21	2	23.4	17
RLVTLAESPR	0.324746	618	571.24	2	26.74	28
RPCFSALTPDETYVPK	0.669993	1340	942.05	2	12.61	18
RSLLLAPEEGPVSQR	0.527829	1043	826.64	2	12.29	17
RTSPGYSPACR	0.182947	322	627.2	2	3.38	19
RVTLAADR	0.106269	161	451.28	2	7.21	19
RWESRPPQPR	0.270754	505	655.02	2	7.44	16
SAFPPEPLLCSVQR	0.733734	1473	801.76	2	32.41	24
SAFPPEPLLCSVQRR	0.707278	1418	879.94	2	6.32	15
SALGEPK	0.0741237	94	701.74	1	19.02	25
SCWCVDEAGQKLEGTR	0.521011	1028	949.94	2	41.75	18
SEDALGTSQATSFGSLQCQVK	0.607988	1210	1108.49	2	45.84	16
SGNPNYPHEFSR	0.303236	573	703.14	2	34.63	24
SHCIAEVEK	0.14763	248	537.48	2	31.01	35
SISSGFFECER	0.499722	984	660.6	2	47.67	36
SLHTLFGDELCK	0.606379	1207	711.18	2	50.91	28
SLLLAPEEGPVSQR	0.543568	1076	748.75	2	49.23	30
SPPQCSPDGAFRPVQCK	0.472951	928	645.22	3	11.87	20
SREGDPLAVYLK	0.550307	1090	674.64	2	27.67	24
SRFPEVSGYCYCADSQGR	0.570381	1132	1071.51	2	13.83	24
SRQIPQCPTSCER	0.288835	543	811.25	2	9.98	17
TAGTPVSIPVCDDSSVK	0.528132	1043	867.86	2	0.9	14
TCVADESHAGCEK	0.1	148	733.62	2	46.73	21
TQFGCLEGFGR	0.576974	1145	637.21	2	38.01	26
TSGKAFCVDGEGR	0.237177	435	693.08	2	9.29	21
TVMENFVAFVDK	0.779613	1569	700.65	2	55.15	21
VDLLIGSSQDDGLINR	0.647355	1293	858.26	2	61.24	23
VGTRCCTKPESER	0.122112	195	791.65	2	9.33	16
VHKECCHGDLLECADDR	0.368582	710	706.71	3	8.21	16
VKVDLLIGSSQDDGLINR	0.702544	1408	972.08	2	57.81	26
VTLAADRGGADIASIHLVTTR	0.66993	1340	713.43	3	9.81	19
VVAASDASQDALGCVK	0.388393	751	796.86	2	71.48	27
WEAQNSAGQALTPAELLMK	0.812583	1638	1030.14	2	44.82	18
WESRPPQPR	0.264646	493	576.98	2	5.84	18
YICDNQDTISSK	0.231903	424	723.17	2	1.82	20
YIQSLK	0.126108	203	751.82	1	10.63	25
YNGVFQECCQAEDK	0.406753	790	875.87	2	6.43	14
YPGPYSDFSAPLAHFDLR	0.920577	1864	685.16	3	7.63	16
